# Supplementary material for: COVID-19 Bivalent Booster in Pregnancy: Maternal and Neonatal Antibody Response to Omicron BA.5, BQ.1, BF.7 and XBB.1.5 SARS-CoV-2
Source: Vaccines (Basel). 2023 Aug 28;11(9):1425. doi: 10.3390/vaccines11091425 (PMC10537670; doi:10.3390/vaccines11091425)
Supplement: Supplementary file 1 [file vaccines-11-01425-s001.zip]

Archive with 1 entries (1 files):
- vaccines-2546626-supplementary.pdf
